# Supplementary material for: Exploring Literacy and Knowledge Gaps and Disparities in Genetics and Oncogenomics Among Cancer Patients and the General Population: A Scoping Review
Source: Healthcare (Basel). 2025 Jan 9;13(2):121. doi: 10.3390/healthcare13020121 (PMC11765264; doi:10.3390/healthcare13020121)
Supplement: Supplementary file 1 [file healthcare-13-00121-s001.zip]

Archive with 1 entries (1 files):
- healthcare-3350337-supplementary.pdf
